# Supplementary material for: Virgin and UV-weathered polyamide microplastics posed no effect on the survival and reproduction of Daphnia magna
Source: PeerJ. 2022 May 30;10:e13533. doi: 10.7717/peerj.13533 (PMC9161812; doi:10.7717/peerj.13533)
Supplement: Supplemental Information 2 [file peerj-10-13533-s002.xlsx]

## Sheet: Tween 20 acute toxicity
					Acute tests
Range finding Tween 20							Definitive acute test with Tween 20 in natural water (Lake Ulemiste, Estonia)
5 daphnids per vessel, 48 h, 10 ml water/vessel							10 daphnids/vessel, 20 ml/vessel, 2 replicates (totally 20 animals)
Two types of water: natural and drinking							daphnids from cysts, feed before experiment, no feeding during experiment
							Control is Ulemiste water
Tween 20		Survival					No feeding in 96h (only Ulemiste water)
mg/L
	Lake Ulemiste water	Bottled drinking water							96h toxicity testing
0.1	5	5
1	5	5							Survival
10	5	5					Tween 20
30	4	1					mg/L	replicate 1	replicate 2	replicate 1	replicate 2
133	0	0					7	10	10	10	10
	48 h						15	10	10	10	10
							30	10	10	10	10
							60	10	10	10	10
							130	10	10	9	6
							Control	10	10	10	10
									48h		96h

## Sheet: Tween 20 and plastic
						Chronic tests with UV-weathered polyamide and surfactant Tween 20
1 new born daphnid per vessel, 10 replicates
Surfactant Tween 20	7	mg/L
UV-weathered polyamideUV-PA	300	mg/L					Survibal of mother daphnids: 100%
Water (also control)	natural water from Lake Ulemiste, Estonia
1st exp
						Offpsing by day of experiment
	Day 9	Day 10	Day 11	Day 12	Day 13	Day 14	Day 15	Day 16	Day 17	Day 18	Day 19	Day 20	Day 21		Total	Mean	ST DEV
Tween + UV-PA	2020-10-26	2020-10-27	2020-10-29	2020-10-30	2020-10-31	2020-11-01	2020-11-02	2020-11-03	2020-11-04	2020-11-05	2020-11-06	2020-11-07	2020-11-08
1	11	12		8			11				12				54
2	11	14		6			10				8				49
3	11	13		9			10				10				53
4	24			11			14				13				62
5	12		21			12				13					58
6	7	15	2	10			14				9				57
7	10	12		8			11			9					50
8	11	15		8			11	1			9				55
9	11	10		8			9				6				44
10	11	13		10			13				10				57
																53.9	5.17365
Tween
1	7	19				5		11				6			48
2	10	15				7		11				3			46
3	14		17			13				9					53
4	14		21			13				10					58
5	9	15		12			11				7				54
6	13		19			11				9					52
7	11					7			10						28
8	11	12	1	6				9			7				46
9	29			8			13				8				58
10	8	17				6		11				3			45
																48.8	8.74071
Control
1	8		7		8		7		6		6				42
2	9		7		4	8		7		5			3		43
3	7	8		4		10		6			4	7			46
4	8		8			8		10		5		4			43
5	7	8		9		10		8			4	4			50
6	11	7		5		7		8			3		4		45
7	10		13		6	9			8	7		6			59
8	7	8		9	6		3	10	1			16			60
9	9	10		5	8		5	3	6			3	4		53
10	11	10			5		3	9		6		7	6		57
																49.8	7.00476
2nd exp (repetition of the 1st exp)
						Offspring by day of experiment
	Day 8	Day 9	Day 10	Day 11	Day 12	Day 13	Day 14	Day 15	Day 16	Day 17	Day 18	Day 19	Day 20	Day 21		Total	Mean	ST DEV
Tween + UV-PA
1		7		6	8			13				4		15		53
2			8			12				17			9	6		52
3		4	1		10		1		15		6		10			47
4		6	1		11				8			6	7			39
5				6	7		14				5			13		45
6		9			14			12			6	5		13		59
7		6			10		1		4		8		5	6		40
8			6		7		15				3	17		12		60
9			10			6			10		9		12			47
10			7				14			9		6		8		44
																	48.6	7.26024
Tween
1			7	6			14			7				8		42
2			9		6		9			6				13		43
3			7			13				9		6		11		46
4		5			8			5		8						26
5			6				11		6	7				9		39
6			11				10					6		11		38
7	16		9			11				6		6	11	2		61
8			7	6		18			7	8				14		60
9			9				9			6		6		9		39
10			10			4	7	6		8				10		45
																	43.9	10.3543
Control
1			6		8		7		9	2		9		10		51
2			7		7	9		9		7		14		8		61
3		3	7			7	6		9	6	8			8		54
4				6		5		10		4		4				29
5			5	7		16		9				8	10			55
6			7	7			5		9	8	7	5		13		61
7				5	7		5			9	3			8		37
8			5	7		7	4			4	5			13		45
9			5	4			6		12			8		1		36
10			6		7	8		1	7	7		5	11	4		56
																	48.5	11.1977
